# Supplementary material for: Valorization Potentials of Rapeseed Meal in a Biorefinery Perspective: Focus on Nutritional and Bioactive Components
Source: Molecules. 2021 Nov 10;26(22):6787. doi: 10.3390/molecules26226787 (PMC8618708; doi:10.3390/molecules26226787)
Supplement: Supplementary file 1 [file molecules-26-06787-s001.zip]

Archive with 1 entries (1 files):
- molecules-1442015-supplementary.pdf
